# Supplementary material for: Bidirectional Association Between Tuberculosis and Chronic Obstructive Pulmonary Disease: A Systematic Review and Meta-Analysis
Source: J Clin Med. 2025 Oct 28;14(21):7639. doi: 10.3390/jcm14217639 (PMC12608156; doi:10.3390/jcm14217639)
Supplement: Supplementary file 1 [file jcm-14-07639-s001.zip]

Archive with 2 entries (2 files):
- jcm-3881939-supplementary-Figures S1 amd S2.pdf
- jcm-3881939-supplementary-Table S1.pdf
